# Supplementary material for: Dirofilaria immitis Could Be a Risk Factor for the Development of Allergic Diseases in Humans
Source: Animals (Basel). 2020 Oct 11;10(10):1847. doi: 10.3390/ani10101847 (PMC7601753; doi:10.3390/ani10101847)
Supplement: Supplementary file 1 [file animals-10-01847-s001.zip]

Archive with 1 entries (1 files):
- figure 1.tif
